# Supplementary material for: Neisseria gonorrhoeae antimicrobial susceptibility testing: application of traditional agar dilution to a high-throughput 96-well microtiter assay
Source: Microbiol Spectr. 2025 Jun 9;13(7):e03249-24. doi: 10.1128/spectrum.03249-24 (PMC12210901; doi:10.1128/spectrum.03249-24)
Supplement: Supplemental data — MIC validation calculations. [file spectrum.03249-24-s0002.xlsx]

## Sheet: Sheet1
Supplemental 2: MIC validation calculations
Agar dilution									96-well method: Isovitalex													Errors			96-well method: Kellogg's													Errors
WHO F						Mode	SIR		WHO F									Mode	SIR	CA	EA	Minor	Major		WHO F									Mode	SIR	CA	EA	Minor	Major				NC=not calculated
Azm	0.25	0.5	0.125			0.25	S		Azm	0.25	0.25	0.125	0.125	0.125				0.125	S	100	100	0	0		Azm	0.125	0.125	0.125	0.25	0.25	0.25	0.25		0.25	S	100	100	0	0				NS=not susceptible
Cro	<0.0039	<0.0039	<0.0039			NC	NC		Cro	<0.004	<0.004	<0.004	<0.004	<0.004	<0.004			NC							Cro	<0.004	<0.004	<0.004	<0.004	<0.004	<0.004			NC									*note: in the event of a tie between two MIC results when calculating the mode, the more resistant MIC is reported
Cip	<0.125	<0.125	<0.125			NC	NC		Cip	<0.125	<0.125	<0.125	<0.125	<0.125	<0.125			NC							Cip	0.25	0.25	<0.125	<0.125	<0.125	<0.125			NC									**note: for strains with extended testing, a combination of both testing ranges (original and extended) was used in calculating MIC/determining the mode
Gm	32	8	4	8	8	8	I		Gm	16	16	8	8	8	8			8	I	100	100	0	0		Gm	1	1	8	8	8	8	4	4	8	I	50	75	4	0				***note: for strains with no calculatable MIC (i.e. >= or <= values) for figure presentation, the MIC was set as the absolute value (i.e. 0.001 used if the MIC reported was <=0.001)
Cro LL	0.002	<0.001	<0.001			<0.001	S		Cro LL	<0.001	<0.001	<0.001	<0.001	<0.001	<0.001			<0.001	S	100	100	0	0		Cro LL	<0.001	<0.001	<0.001	0.002	<0.001	<0.001			<0.001	S	100	100	0	0				****note: highlighted rows to be used for statistical analysis (i.e. for comment on method variation)
Cip LL	0.0156	0.0039	<0.001	0.0039		0.0039	S		Cip LL	0.0039	0.0039	0.0039	0.0039	0.0039	0.0039			0.0039	S	100	100	0	0		Cip LL	<0.001	<0.001	<0.001	<0.001	0.0039	0.002	0.0078	0.0078	<0.001	S	100	33	0	0				*****note: CA based on extended testing results (if the mode of original testing range is a <= or >= value)
																																											******note: in the event of no mode result, the median-high result was taken (i.e. if GM of 32, 8, 16 and 4 obtained, 16 is the reported MIC as it is the more resistant median result)
																						Errors																Errors					CA=replicates within same category as reference (mode)/total number of replicates for the condition*100
WHO G						Mode	SIR		WHO G									Mode	SIR	CA	EA	Minor	Major		WHO G									Mode	SIR	CA	EA	Minor	Major				EA=within +/- 1 dilution of reference method MIC (mode)/total number of replicates for the condition*100
Azm	0.5	0.5	0.25			0.5	S		Azm	0.25	0.25	0.25	0.25	0.5	0.5			0.25	S	100	100	0	0		Azm	0.25	0.25	0.25	0.5	0.5	0.5	0.5		0.25	S	100	100	0	0				Minor error=1 categorical difference; number of replicates falling outside the reported MIC (mode of agar dilution)/total number of replicates
Cro	0.0156	0.0156	0.031			0.0156	S		Cro	0.0156	0.0156	0.0156	0.0156	0.0156	0.0156			0.0156	S	100	100	0	0		Cro	0.0156	0.0156	0.0078	0.0078	0.0156	0.0156			0.0156	S	100	100	0	0				Major error=2 categorical differences
Cip	<0.125	<0.125	<0.125			NC			Cip	<0.125	<0.125	0.125	0.125	<0.125	<0.125			NC							Cip	<0.125	<0.125	0.125	<0.125	<0.125	<0.125			NC
Gm	32	8	16	4	8	8	I		Gm	16	16	8	8	8	8			8	I	100	100	0	0		Gm	16	16	8	8	8	8	4	4	8	I	75	100	25	0				Categories
Cip LL	0.0625	>=0.0625	>=0.0625	>=0.0625		0.125**	I		Cip LL	>=0.0625	0.031	>=0.0625	>=0.0625	>=0.0625	>=0.0625			0.125	I	100	100	0	0		Cip LL	>=0.0625	>=0.0625	>=0.0625	>=0.0625	>=0.0625	>=0.0625			0.125	I	100	100	0	0					S	I	R
																																											Azithromycin	<=1	NA	NA
																						Errors																Errors
WHO K						Mode	SIR		WHO K									Mode	SIR	CA	EA	Minor	Major		WHO K									Mode	SIR	CA	EA	Minor	Major				Ceftriaxone	<=0.25	NA	NA
Azm	0.5	0.5	0.5			0.5	S		Azm	0.5	0.5	0.25	0.25	1	0.5			0.5	S	100	100	0	0		Azm	0.25	0.25	0.25	0.5	0.5	0.5	0.5		0.25	S	100	100	0	0
Cro	0.25	0.25	0.5			0.25	S		Cro	0.25	0.25	0.25	0.25	0.125	0.0625			0.25	S	100	83	0	0		Cro	0.25	0.25	0.125	0.125	0.125	0.125			0.125	S	100	100	0	0				Ciprofloxacin	<=0.06	0.12-0.5	>=1
Cip	32	32	32			32	R		Cip	32	32	32	32	32	32			32	R	100	100	0	0		Cip	32	32	32	16	32	32			32	R	100	100	0	0
Gm	32	8	8	16	8	8	I		Gm	8	16	8	8	8	8			8	I	100	100	0	0		Gm	16	16	8	8	8	8	4	4	8	I	75	100	25	0				Gentamicin	<=4	8-16	>=32
																						Errors																Errors
WHO L						Mode	SIR		WHO L									Mode	SIR	CA	EA	Minor	Major		WHO L									Mode	SIR	CA	EA	Minor	Major
Azm	0.5	0.5	0.5			0.5	S		Azm	0.25	0.25	0.25	0.25	0.5	0.5			0.25	S	100	100	0	0		Azm	0.25	0.25	0.0625	0.5	0.5	0.25	0.25		0.5	S	100	86	0	0
Cro	0.25	0.25	0.5			0.25	S		Cro	0.125	0.125	0.125	0.125	0.125	0.125			0.125	S	100	100	0	0		Cro	0.125	0.125	0.0625	0.0625	0.125	0.125			0.125	S	100	67	0	0
Cip	32	16	32			32	R		Cip	32	32	16	16	32	32			32	R	100	100	0	0		Cip	16	16	16	16	32	16			16	R	100	100	0	0
Gm	32	8	8	8	8	8	I		Gm	16	16	4	4	4	4			4	S	33	100	67	0		Gm	16	16	8	8	8	8	16		8	I	100	100	0	0
																						Errors																Errors
WHO M						Mode	SIR		WHO M									Mode	SIR	CA	EA	Minor	Major		WHO M									Mode	SIR	CA	EA	Minor	Major
Azm	1	0.5	1			1	S		Azm	1	1	0.5	0.5	1	1			1	S	100	100	0	0		Azm	0.5	0.5	0.5	1	1	0.5	0.5		0.5	S	100	100	0	0
Cro	0.031	0.031	0.0625			0.031	S		Cro	0.031	0.031	0.031	0.031	0.031	0.031			0.031	S	100	100	0	0		Cro	0.031	0.031	0.0156	0.0156	0.031	0.031			0.031	S	100	100	0	0
Cip	4	2	2			2	R		Cip	4	4	2	2	2	2			2	R	100	100	0	0		Cip	2	2	2	2	2	2			2	R	100	100	0	0
Gm	32	4	4	8	8	8	I		Gm	16	16	8	4	4	8			16	I	67	100	33	0		Gm	16	16	8	8	16	16	16	16	16	I	100	100	0	0
																						Errors																Errors
WHO N						Mode	SIR		WHO N									Mode	SIR	CA	EA	Minor	Major		WHO N									Mode	SIR	CA	EA	Minor	Major
Azm	0.25	0.125	0.25			0.25	S		Azm	0.5	0.5	0.25	0.25	0.25	0.25			0.25	S	100	100	0	0		Azm	0.25	0.25	0.125	0.25	0.25	0.25	0.25		0.25	S	100	100	0	0
Cro	0.0156	0.0078	0.0078			0.0078	S		Cro	0.0078	0.0078	0.0078	0.0078	0.0078	0.0078			0.0078	S	100	100	0	0		Cro	0.0078	0.0078	0.0078	0.0078	0.0078	0.0078			0.0078	S	100	100	0	0
Cip	8	2	4			4******	R		Cip	8	8	4	4	8	8			8	R	100	100	0	0		Cip	8	8	4	4	8	8			8	R	100	100	0	0
Gm	32	8	4	8	8	8	I		Gm	16	16	8	8	8	8			8	I	100	100	0	0		Gm	16	16	8	8	8	8	16	16	16	I	100	100	0	0
																						Errors																Errors
WHO O						Mode	SIR		WHO O									Mode	SIR	CA	EA	Minor	Major		WHO O									Mode	SIR	CA	EA	Minor	Major
Azm	0.25	0.25	0.25			0.25	S		Azm	0.5	0.25	0.25	0.25	0.5	0.5			0.5	S	100	100	0	0		Azm	0.25	0.25	0.125	0.5	0.5	0.5	0.5		0.5	S	100	100	0	0
Cro	0.0625	0.031	0.0156			0.031******	S		Cro	0.0156	0.0156	0.0156	0.0156	0.031	0.031			0.0156	S	100	100	0	0		Cro	0.031	0.0625	0.0078	0.0078	0.031	0.031			0.031	S	100	67	0	0
Cip	<0.125	<0.125	<0.125			NC			Cip	<0.125	<0.125	<0.125	<0.125	<0.125	<0.125			NC							Cip	<0.125	<0.125	<0.125	<0.125	<0.125	<0.125			NC
Gm	32	16	4	8	8	8	I		Gm	16	16	8	8	8	8			8	I	100	100	0	0		Gm	8	4	8	8	8	8	16	16	8	I	88	100	13	0
Cip LL	0.0039	>=0.0625	0.0156	0.0078	0.0156	0.0156	S		Cip LL	0.0078	0.0078	0.0078	0.0078	0.0156	0.0156	0.0078		0.0078	S	100	100	0	0		Cip LL	<0.001	<0.001	0.0078	0.0078	0.0078	0.0078	0.0078		0.0078	S	100	71	0	0
																						Errors																Errors
WHO P						Mode	SIR		WHO P									Mode	SIR	CA	EA	Minor	Major		WHO P									Mode	SIR	CA	EA	Minor	Major
Azm	4	4	4			4	NS		Azm	4	4	4	4	8	4			4	NS	100	100	0	0		Azm	4	4	1	4	2	2	2		4	NS	86	86	14	0
Cro	0.0156	0.0156	0.0156			0.0156	S		Cro	0.0156	0.0156	0.0078	0.0078	0.0156	0.0156			0.0156	S	100	100	0	0		Cro	0.0156	0.0156	0.0078	0.0078	0.0156	0.0156			0.0156	S	100	100	0	0
Cip	<0.125	<0.125	<0.125			NC			Cip	<0.125	<0.125	<0.125	<0.125	<0.125	<0.125			NC							Cip	<0.125	<0.125	<0.125	<0.125	<0.125	<0.125			NC
Gm	16	16	4	8	8	16	I		Gm	16	16	4	4	8	8	8	8	8	I	75	75	25	0		Gm	8	8	8	8	16	16	8	8	8	I	100	100	0	0
Cip LL	0.0039	0.0078	0.0078	0.0078	0.0078	0.0078	S		Cip LL	0.0156	0.0156	0.0156	0.0156	0.0156	0.0078	0.0156		0.0156	S	100	100	0	0		Cip LL	0.0078	0.0078	0.0078	0.0078	0.0078	0.0078	0.0078		0.0078	S	100	100	0	0
																						Errors																Errors
WHO V						Mode	SIR		WHO V									Mode	SIR	CA	EA	Minor	Major		WHO V									Mode	SIR	CA	EA	Minor	Major
Azm	>=32	>=32	>=32			NC			Azm	>=32	>=32	>=32	>=32	>=32	>=32			NC							Azm	>=32	>=32	>=32	>=32	>=32	>=32	>=32		NC
Cro	0.0625	0.125	0.031			0.0625**	S		Cro	0.031	0.031	0.031	0.031	0.0625	0.0625			0.031	S	100	100	0	0		Cro	0.0625	0.0625	0.031	0.031	0.031	0.031			0.031	S	100	100	0	0
Cip	32	>=64	32			32	R		Cip	32	32	16	16	32	32			32	R	100	100	0	0		Cip	32	32	32	32	32	32			32	R	100	100	0	0
Gm	32	32	4	16	16	32	R		Gm	32	32	16	16	8	8			32	R	33	67	67	0		Gm	32	32	16	16	16	16	16	16	16	I	25	100	75	0
Azm HL	512	256	>=512	>=512		>=512	NS		Azm HL	>=512	>=512	>=512	>=512	>=512	>=512	>=512		>=512	NS	100	100	0	0		Azm HL	512	512	512	512	512	512	512		512	NS	100	100	0	0
Cip HL	<32	<32	64			NC			Cip HL	32	32	16	16	32	32	32		NC							Cip HL	32	32	32	32	16	16	32		NC
																						Errors																Errors
WHO W						Mode	SIR		WHO W									Mode	SIR	CA	EA	Minor	Major		WHO W									Mode	SIR	CA	EA	Minor	Major
Azm	0.5	0.5	0.25			0.5	S		Azm	0.25	0.25	0.25	0.25	0.25	0.25			0.25	S	100	100	0	0		Azm	0.5	0.25	0.25	0.25	0.25	0.25	0.125		0.25	S	100	86	0	0
Cro	0.125	0.25	0.125			0.125	S		Cro	0.0625	0.0625	0.0625	0.0625	0.125	0.125			0.0625	S	100	100	0	0		Cro	0.125	0.125	0.0625	0.0625	0.125	0.125			0.125	S	100	100	0	0
Cip	32	>=64	32			32	R		Cip	32	32	32	32	32	32			32	R	100	100	0	0		Cip	32	32	32	32	32	32			32	R	100	100	0	0
Gm	16	16	4	16	8	16	I		Gm	16	16	8	8	8	8			8	I	100	100	0	0		Gm	16	16	8	8	16	16	8	8	16	I	100	100	0	0
Cip HL	<32	<32	64			NC			Cip HL	32	16	32	32	32	16	32		NC							Cip HL	32	32	32	32	32	16	32			NC
																						Errors																Errors
WHO X						Mode	SIR		WHO X									Mode	SIR	CA	EA	Minor	Major		WHO X									Mode	SIR	CA	EA	Minor	Major
Azm	0.5	0.5	0.5			0.5	S		Azm	0.5	0.5	0.25	0.25	0.5	0.5			0.5	S	100	100	0	0		Azm	0.5	0.5	0.125	0.5	0.5	0.25	0.25		0.5	S	100	86	0	0
Cro	>=2	>=2	>=2			NC			Cro	>=2	>=2	2	2	2	2			2	NS	100	100	0	0		Cro	>=2	>=2	2	2	2	2			2	NS	100	100	0	0
Cip	>=64	>=64	32			NC			Cip	64	64	32	16	64	64			64	R	100	83	0	0		Cip	64	64	32	32	64	32			64	R	100	100	0	0
Gm	16	16	4	8	8	16	I		Gm	16	16	8	8	8	8			8	I	100	100	0	0		Gm	16	16	8	8	16	16	8	8	16	I	100	100	0	0
Cro HL	<4	<4	8	<4	<4	2	NS		Cro HL	<4	<4	<4	<4	<4	<4	<4		NC							Cro HL	<4	<4	<4	<4	<4	<4	<4		NC
Cip HL	64	64	64			64	R		Cip HL	32	32	64	64	32	32	32		NC							Cip HL	32	16	32	32	32	>=32	32		NC
																						Errors																Errors
WHO Y						Mode	SIR		WHO Y									Mode	SIR	CA	EA	Minor	Major		WHO Y									Mode	SIR	CA	EA	Minor	Major
Azm	0.5	0.5	0.5			0.5	S		Azm	0.5	0.5	0.031	0.031	0.5	0.5			0.5	S	100	67	0	0		Azm	0.5	0.5	0.0156	0.5	0.5	0.25			0.5	S	100	83	0	0
Cro	>=2	>=2	>=2			NC			Cro	>=2	>=2	>=2	>=2	2	2			NC							Cro	>=2	>=2	1	1	2	2			NC
Cip	32	32	32			32	R		Cip	32	32	16	16	16	16			16	R	100	100	0	0		Cip	32	32	16	8	16	16			16	R	100	83	0	0
Gm	32	16	4	8	8	8	I		Gm	16	16	8	8	8	8			8	I	100	100	0	0		Gm	16	16	8	8	16	16	16	16	16	I	100	100	0	0
Cro HL	<4	<4	8	<4	<4	2	NS		Cro HL	<4	<4	<4	<4	<4	<4	<4		2	NS	100	100	0	0		Cro HL	<4	<4	<4	<4	<4	<4	<4		2	NS	100	100	0	0
																						Errors																Errors
WHO Z						Mode	SIR		WHO Z									Mode	SIR	CA	EA	Minor	Major		WHO Z									Mode	SIR	CA	EA	Minor	Major
Azm	1	0.5	1			1	S		Azm	0.5	0.5	0.031	0.031	0.25	0.25			0.5	S	100	33	0	0		Azm	0.5	0.5	0.031	0.5	0.5	0.25			0.5	S	100	67	0	0
Cro	0.5	1	1			1	NS		Cro	1	>=2	1	1	1	1			1	NS	100	100	0	0		Cro	0.5	0.5	1	1	0.5	0.5			0.5	NS	100	100	0	0
Cip	32	32	32			32	R		Cip	32	32	32	32	32	32			32	R	100	100	0	0		Cip	32	32	32	32	32	32			32	R	100	100	0	0
Gm	16	4	4	8	16	16	I		Gm	16	16	8	8	4	4			16	I	67	67	33	0		Gm	16	16	8	8	8	8	8	8	8	I	100	100	0	0
																						Errors																Errors
49226						Mode	SIR		49226									Mode	SIR	CA	EA	Minor	Major		49226									Mode	SIR	CA	EA	Minor	Major
Azm	0.25	0.25	0.25	0.5		0.25	S		Azm	0.5	0.5	0.25	0.5	0.25	0.25			0.5	S	100	100	0	0		Azm	0.25	0.25	0.25	0.25	0.25	0.25			0.25	S	100	100	0	0
Cro	0.0156	0.0156	0.0156	0.0156		0.0156	S		Cro	0.0156	0.0156	0.0078	0.0078	0.0156	0.0156			0.0156	S	100	100	0	0		Cro	0.0156	0.0156	0.0078	0.0078	0.0156	0.0156			0.0156	S	100	100	0	0
Cip	0.001	0.001	0.002	0.002		0.002	S		Cip	0.001	0.001	0.002	0.002	0.0039	0.002			0.002	S	100	100	0	0		Cip	0.001	0.001	0.002	0.002	0.0039	0.0039			0.0039	S	100	100	0	0
Gm	16	4	4	4		4	S		Gm	4	4	8	8	8	8			8	I	33	100	67	0		Gm	8	8	8	8	8	8			8	I	0	100	100	0
																						Errors																Errors
FA1090						Mode	SIR		FA1090									Mode	SIR	CA	EA	Minor	Major		FA1090									Mode	SIR	CA	EA	Minor	Major
Azm	0.125	0.0625	0.125	0.0625		0.125	S		Azm	0.125	0.125	0.125	0.125	0.125	0.125			0.125	S	100	100	0	0		Azm	0.125	0.125	0.125	0.125	0.125	0.125			0.125	S	100	100	0	0
Cro	0.0039	0.002	0.002	0.0039		0.0039	S		Cro	0.0039	0.0039	0.002	0.002	0.002	0.002			0.002	S	100	100	0	0		Cro	0.0039	0.0039	0.002	0.002	0.0039	0.002			0.0039	S	100	100	0	0
Cip	0.001	0.00195	0.0039	0.0039		0.0039	S		Cip	0.001	0.001	0.002	0.002	0.0039	0.0039			0.0039	S	100	67	0	0		Cip	0.001	0.001	0.0039	0.0039	0.0039	0.002			0.0039	S	100	67	0	0
Gm	16	16	8	16		16	I		Gm	4	16	8	8	8	8			8	I	83	83	17	0		Gm	16	16	8	8	8	8			8	I	100	100	0	0
																						Errors																Errors
F62						Mode	SIR		F62									Mode	SIR	CA	EA	Minor	Major		F62									Mode	SIR	CA	EA	Minor	Major
Azm	0.0625	0.0625	0.0625	0.0625		0.0625	S		Azm	0.125	0.125	0.0625	0.125	0.125	0.125			0.125	S	100	100	0	0		Azm	0.125	0.125	0.0625	0.0625	0.0625	0.0625			0.0625	S	100	100	0	0
Cro	0.002	0.001	0.001	0.001		0.001	S		Cro	0.001	0.001	0.001	0.001	0.001	0.001			0.001	S	100	100	0	0		Cro	0.001	0.001	0.001	0.001	0.001	0.001			0.001	S	100	100	0	0
Cip	0.001	0.002	0.002	0.002		0.002	S		Cip	0.001	0.001	0.002	0.002	0.002	0.002			0.002	S	100	100	0	0		Cip	0.001	0.001	0.0039	0.0039	0.002	0.0039			0.0039	S	100	100	0	0
Gm	16	16	8	16		16	I		Gm	16	16	8	16	4	4			16	I	67	67	33	0		Gm	16	8	8	8	8	8			8	I	100	100	0	0
																						Errors																Errors
CH811						Mode	SIR		CH811									Mode	SIR	CA	EA	Minor	Major		CH811									Mode	SIR	CA	EA	Minor	Major
Azm	0.125	0.125	0.125	0.125		0.125	S		Azm	0.25	0.25	0.125	0.125	0.125	0.125			0.125	S	100	100	0	0		Azm	0.25	0.25	0.125	0.125	0.125	0.125			0.125	S	100	100	0	0
Cro	0.0039	0.0039	0.0039	0.0039		0.0039	S		Cro	0.0039	0.0039	0.0039	0.0039	0.0039	0.0039			0.0039	S	100	100	0	0		Cro	0.0039	0.0039	0.0039	0.0039	0.0039	0.0039			0.0039	S	100	100	0	0
Cip	0.001	0.002	0.002	0.002		0.002	S		Cip	0.001	0.001	0.002	0.001	0.002	0.002			0.002	S	100	100	0	0		Cip	0.001	0.001	0.0039	0.0039	0.0039	0.002			0.0039	S	100	100	0	0
Gm	16	8	8	8		8	I		Gm	16	16	16	16	8	8			16	I	100	100	0	0		Gm	16	16	8	8	8	8			8	I	100	100	0	0
